# Supplementary material for: Metabolic syndrome and the plasma proteome: from association to causation
Source: Cardiovasc Diabetol. 2021 May 20;20:111. doi: 10.1186/s12933-021-01299-2 (PMC8138979; doi:10.1186/s12933-021-01299-2)
Supplement: Supplementary file 2 — Additional file 2: Table S1. Proteins significantly associated with prevalent MetS in KORA, their corresponding results in HUNT as well as their random effect meta-analysis results. Table S2. Overlap between the results of prevalent MetS components and replicated prevalent MetS results. Table S3. Overlap between the results of incident MetS components and incident MetS KORA results. Table S4. Coefficients of the incident MetS predictive protein risk score. Table S5. Results of the 14 significantly associated proteins with incident MetS as single predictive biomarkers in KORA. Table S6. Results of Mendelian randomization analysis with proteins as the exposure and MetS as the outcome. Table S7. Coefficients of the prevalent MetS diagnostic protein risk score. Table S8. Results of the 116 significantly associated proteins with prevalent MetS as single diagnostic biomarkers in KORA and HUNT. [file 12933_2021_1299_MOESM2_ESM.xlsx]

## Sheet: Table S1
Table S1: Proteins significantly associated with prevalent MetS in KORA, their corresponding results in HUNT as well as their random effect meta-analysis results
Protein Full Name	UniProt	Gene Symbol	KORA (N = 998)		HUNT (N = 923)		Random-effects meta-analysis
			OR (CI)	Pvalue	OR (CI)	Pvalue	OR (CI)	Pvalue
72 kDa type IV collagenase	P08253	MMP2	0.6 (0.51 - 0.69)	2.09142e-11	0.64 (0.56 - 0.74)	3.07527e-09	0.62 (0.56 - 0.69)	4.6923e-19
Adiponectin	Q15848	ADIPOQ	0.34 (0.28 - 0.41)	4.52086e-28
Afamin	P43652	AFM	1.66 (1.43 - 1.93)	4.8895e-11	1.37 (1.19 - 1.58)	1.28496e-05	1.5 (1.25 - 1.81)	1.77454e-05
Alpha-1-antichymotrypsin	P01011	SERPINA3	0.58 (0.5 - 0.67)	1.05197e-12	0.81 (0.71 - 0.92)	0.00157588	0.69 (0.49 - 0.95)	0.0240826
Alpha-1-antichymotrypsin complex	P01011	SERPINA3	0.62 (0.53 - 0.72)	4.4997e-10	0.95 (0.83 - 1.09)	0.486774	0.77 (0.5 - 1.18)	0.224835
Alpha-L-iduronidase	P35475	IDUA	1.39 (1.21 - 1.6)	3.90723e-06	1.26 (1.1 - 1.45)	0.000855812	1.32 (1.2 - 1.46)	2.01969e-08
Aminoacylase-1	Q03154	ACY1	2.16 (1.83 - 2.56)	2.94701e-19	1.93 (1.64 - 2.3)	2.70656e-14	2.04 (1.81 - 2.3)	8.92965e-32
Antithrombin-III	P01008	SERPINC1	0.5 (0.42 - 0.59)	2.05239e-15	0.84 (0.73 - 0.97)	0.0184092	0.65 (0.39 - 1.09)	0.103057
Apolipoprotein B	P04114	APOB	0.6 (0.52 - 0.69)	9.93293e-12	0.77 (0.67 - 0.88)	0.000165816	0.68 (0.53 - 0.87)	0.00188955
Apolipoprotein E (isoform E3)	P02649	APOE	1.73 (1.49 - 2.02)	1.17039e-12	1.47 (1.26 - 1.72)	1.16406e-06	1.6 (1.36 - 1.88)	1.62142e-08
Apolipoprotein E (isoform E4)	P02649	APOE	1.77 (1.52 - 2.06)	3.05935e-13
Bone morphogenetic protein 1	P13497	BMP1	1.68 (1.44 - 1.97)	8.25055e-11	1.4 (1.17 - 1.68)	0.00026633	1.54 (1.29 - 1.84)	2.84516e-06
Bone sialoprotein 2	P21815	IBSP	0.51 (0.43 - 0.61)	6.10953e-15	0.78 (0.68 - 0.9)	0.000812709	0.64 (0.42 - 0.96)	0.0308012
Brevican core protein	Q96GW7	BCAN	0.5 (0.42 - 0.59)	4.72348e-15	0.61 (0.51 - 0.73)	1.87314e-07	0.55 (0.45 - 0.68)	1.20714e-08
Brother of CDO	Q9BWV1	BOC	0.73 (0.62 - 0.85)	4.27898e-05	0.89 (0.78 - 1.01)	0.0703332	0.81 (0.67 - 0.98)	0.0281899
C-C motif chemokine 16	O15467	CCL16	1.42 (1.21 - 1.68)	3.68511e-05	1.34 (1.16 - 1.55)	5.95321e-05	1.37 (1.23 - 1.53)	9.6809e-09
C-C motif chemokine 18	P55774	CCL18	1.52 (1.31 - 1.77)	3.45652e-08	1.09 (0.95 - 1.25)	0.205665	1.29 (0.93 - 1.78)	0.127708
C-C motif chemokine 22	O00626	CCL22	1.47 (1.27 - 1.7)	1.8713e-07	1.22 (1.06 - 1.4)	0.00584385	1.33 (1.11 - 1.61)	0.00235847
C-C motif chemokine 25	O15444	CCL25	1.57 (1.36 - 1.82)	1.03541e-09	1.33 (1.15 - 1.53)	7.49584e-05	1.44 (1.22 - 1.7)	1.30365e-05
C-reactive protein	P02741	CRP	1.7 (1.45 - 2)	6.93113e-11	1.25 (1.09 - 1.43)	0.00118402	1.45 (1.08 - 1.96)	0.014502
C5a anaphylatoxin	P01031	C5	2.06 (1.76 - 2.43)	3.30863e-18
Cadherin-1	P12830	CDH1	1.35 (1.17 - 1.56)	3.83863e-05	1.18 (1.04 - 1.36)	0.0142052	1.26 (1.11 - 1.43)	0.000379604
Calcineurin subunit B type 1	P63098	PPP3R1	1.57 (1.32 - 1.89)	7.01703e-07	1.19 (1.04 - 1.36)	0.011066	1.36 (1.03 - 1.79)	0.0283826
Calpastatin	P20810	CAST	0.62 (0.52 - 0.73)	6.86396e-08	0.89 (0.77 - 1.02)	0.0930398	0.74 (0.52 - 1.06)	0.10593
Carbonic anhydrase 6	P23280	CA6	0.63 (0.54 - 0.74)	8.59721e-09	0.8 (0.69 - 0.92)	0.00229538	0.71 (0.57 - 0.9)	0.00384278
Carboxypeptidase E	P16870	CPE	0.61 (0.5 - 0.73)	1.8649e-07	0.9 (0.78 - 1.03)	0.126677	0.74 (0.5 - 1.09)	0.127346
Cathepsin Z	Q9UBR2	CTSZ	1.49 (1.29 - 1.73)	9.24259e-08	1.42 (1.24 - 1.65)	1.34747e-06	1.46 (1.31 - 1.61)	6.50095e-13
Chordin-like protein 1	Q9BU40	CHRDL1	0.67 (0.57 - 0.79)	2.85859e-06	0.72 (0.6 - 0.86)	0.000449621	0.7 (0.62 - 0.79)	5.87763e-09
Ciliary neurotrophic factor receptor subunit alpha	P26992	CNTFR	0.7 (0.61 - 0.81)	2.8649e-06	0.8 (0.69 - 0.92)	0.00140853	0.75 (0.66 - 0.85)	4.37559e-06
Coagulation factor IX	P00740	F9	1.56 (1.34 - 1.82)	1.14581e-08	1.15 (1.01 - 1.33)	0.0434128	1.34 (1 - 1.8)	0.0531034
Coagulation factor IXab	P00740	F9	1.57 (1.35 - 1.84)	7.80115e-09	1.12 (0.98 - 1.28)	0.100218	1.32 (0.95 - 1.85)	0.0987479
Complement C3b	P01024	C3	1.44 (1.25 - 1.67)	1.19101e-06	1.12 (0.98 - 1.28)	0.10532	1.27 (0.98 - 1.63)	0.0663475
Complement C3b, inactivated	P01024	C3	1.61 (1.39 - 1.88)	8.07884e-10
Complement component 1 Q subcomponent-binding protein, mitochondrial	Q07021	C1QBP	0.69 (0.59 - 0.8)	2.40911e-06	0.83 (0.7 - 0.97)	0.0250134	0.76 (0.63 - 0.91)	0.00276249
Complement component C9	P02748	C9	0.68 (0.59 - 0.79)	2.07254e-07	0.87 (0.75 - 1)	0.0458532	0.77 (0.61 - 0.97)	0.0275276
Complement factor H	P08603	CFH	1.76 (1.51 - 2.06)	1.44003e-12	1.67 (1.42 - 1.98)	7.70796e-10	1.72 (1.53 - 1.92)	7.28393e-21
Complement factor I	P05156	CFI	1.7 (1.46 - 2)	1.80535e-11	1.36 (1.18 - 1.58)	2.72229e-05	1.52 (1.22 - 1.89)	0.000186788
Contactin-4	Q8IWV2	CNTN4	0.74 (0.64 - 0.86)	4.38388e-05	0.81 (0.71 - 0.93)	0.00306452	0.78 (0.71 - 0.86)	6.98547e-07
Cystatin-D	P28325	CST5	0.71 (0.61 - 0.82)	3.52806e-06	0.93 (0.8 - 1.07)	0.319035	0.81 (0.62 - 1.06)	0.119274
Cystatin-M	Q15828	CST6	0.64 (0.55 - 0.75)	1.78887e-08	0.95 (0.83 - 1.09)	0.493974	0.78 (0.53 - 1.15)	0.21678
Cystatin-SA	P09228	CST2	0.65 (0.56 - 0.74)	3.27889e-09	0.9 (0.78 - 1.04)	0.147832	0.76 (0.55 - 1.06)	0.103344
Cystatin-SN	P01037	CST1	0.64 (0.55 - 0.75)	2.36133e-08	0.94 (0.82 - 1.08)	0.410142	0.78 (0.54 - 1.13)	0.193377
Dickkopf-like protein 1	Q9UK85	DKKL1	1.96 (1.63 - 2.39)	6.02367e-12	1.31 (1.15 - 1.51)	9.54231e-05	1.6 (1.08 - 2.36)	0.019364
Dickkopf-related protein 3	Q9UBP4	DKK3	0.5 (0.43 - 0.58)	1.26841e-17	0.83 (0.72 - 0.96)	0.0104428	0.65 (0.39 - 1.06)	0.0837882
E-selectin	P16581	SELE	1.56 (1.34 - 1.82)	1.29366e-08	1.68 (1.45 - 1.94)	3.28712e-12	1.62 (1.46 - 1.8)	3.10406e-19
Ectonucleotide pyrophosphatase/phosphodiesterase family member 7	Q6UWV6	ENPP7	1.49 (1.29 - 1.73)	5.07442e-08	1.24 (1.08 - 1.41)	0.00181529	1.36 (1.13 - 1.63)	0.00133121
Endoplasmic reticulum resident protein 29	P30040	ERP29	1.71 (1.46 - 2)	1.39037e-11	1.4 (1.21 - 1.61)	3.96865e-06	1.54 (1.27 - 1.87)	1.42833e-05
Endothelial cell-specific molecule 1	Q9NQ30	ESM1	0.47 (0.39 - 0.56)	1.20258e-16	0.68 (0.57 - 0.8)	1.3122e-05	0.56 (0.39 - 0.82)	0.00252359
Ephrin type-B receptor 6	O15197	EPHB6	0.7 (0.6 - 0.81)	3.3397e-06	0.93 (0.81 - 1.08)	0.366271	0.81 (0.61 - 1.07)	0.143311
Epidermal growth factor receptor	P00533	EGFR	0.6 (0.51 - 0.7)	7.1692e-11	0.73 (0.62 - 0.86)	0.000228122	0.66 (0.54 - 0.81)	6.91697e-05
Fibroblast growth factor receptor 1	P11362	FGFR1	0.61 (0.53 - 0.72)	5.70557e-10	0.79 (0.68 - 0.91)	0.00104203	0.7 (0.55 - 0.89)	0.00410267
Fibronectin Fragment 4	P02751	FN1	0.73 (0.64 - 0.84)	1.35129e-05	0.88 (0.77 - 1)	0.0553532	0.8 (0.67 - 0.96)	0.0145191
Ficolin-3	O75636	FCN3	1.52 (1.3 - 1.77)	1.15059e-07	1.31 (1.13 - 1.52)	0.000372389	1.41 (1.22 - 1.62)	2.98789e-06
Galectin-3-binding protein	Q08380	LGALS3BP	1.85 (1.59 - 2.16)	3.65814e-15	1.52 (1.32 - 1.75)	6.80528e-09	1.67 (1.38 - 2.03)	1.60963e-07
Galectin-4	P56470	LGALS4	1.76 (1.49 - 2.1)	6.38644e-11	1.35 (1.14 - 1.6)	0.000550119	1.54 (1.18 - 2.01)	0.00128646
GDNF family receptor alpha-1	P56159	GFRA1	1.78 (1.52 - 2.09)	7.0645e-13	1.46 (1.27 - 1.7)	1.99275e-07	1.61 (1.33 - 1.95)	8.92795e-07
Gelsolin	P06396	GSN	0.57 (0.49 - 0.67)	1.82907e-12	0.66 (0.57 - 0.76)	3.50438e-08	0.62 (0.54 - 0.71)	1.67317e-12
Growth hormone receptor	P10912	GHR	2.33 (1.97 - 2.78)	3.83639e-22	2.08 (1.76 - 2.47)	9.44026e-18	2.2 (1.95 - 2.48)	4.57998e-38
Growth/differentiation factor 2	Q9UK05	GDF2	0.63 (0.54 - 0.74)	3.92573e-08	0.89 (0.77 - 1.02)	0.101896	0.75 (0.54 - 1.05)	0.0961187
Hepatocyte growth factor receptor	P08581	MET	0.52 (0.44 - 0.6)	1.22474e-16	0.73 (0.63 - 0.85)	4.75657e-05	0.62 (0.44 - 0.86)	0.00514569
Heterogeneous nuclear ribonucleoproteins A2/B1	P22626	HNRNPA2B1	1.59 (1.35 - 1.88)	5.03745e-08	1.18 (1.03 - 1.35)	0.0156935	1.36 (1.02 - 1.82)	0.0376083
Iduronate 2-sulfatase	P22304	IDS	0.59 (0.51 - 0.69)	2.20751e-11	0.76 (0.65 - 0.87)	0.000169827	0.67 (0.53 - 0.85)	0.00126024
Inhibin beta A chain	P08476	INHBA	1.43 (1.24 - 1.66)	1.23619e-06	1.05 (0.93 - 1.21)	0.431064	1.23 (0.91 - 1.66)	0.183029
Insulin-like growth factor-binding protein 1	P08833	IGFBP1	0.43 (0.37 - 0.51)	1.02627e-23	0.55 (0.47 - 0.64)	1.98143e-14	0.49 (0.39 - 0.62)	1.34892e-09
Insulin-like growth factor-binding protein 2	P18065	IGFBP2	0.33 (0.27 - 0.39)	4.62668e-33	0.52 (0.44 - 0.62)	4.04311e-14	0.41 (0.26 - 0.65)	0.000140707
Insulin-like growth factor-binding protein 4	P22692	IGFBP4	1.79 (1.54 - 2.09)	1.07298e-13
Insulin-like growth factor 1 receptor	P08069	IGF1R	0.73 (0.63 - 0.84)	2.24179e-05	0.84 (0.74 - 0.97)	0.0147636	0.79 (0.69 - 0.91)	0.000753018
Interleukin-1 Receptor accessory protein	Q9NPH3	IL1RAP	0.6 (0.51 - 0.7)	1.60579e-10	0.71 (0.62 - 0.82)	1.60578e-06	0.66 (0.56 - 0.77)	5.17136e-07
Interleukin-1 receptor type 1	P14778	IL1R1	0.68 (0.59 - 0.79)	2.43711e-07	0.82 (0.71 - 0.94)	0.00458695	0.75 (0.63 - 0.89)	0.00120756
Interleukin-17 receptor B	Q9NRM6	IL17RB	0.7 (0.6 - 0.82)	1.25767e-05	0.87 (0.76 - 1)	0.0537804	0.79 (0.64 - 0.97)	0.025962
Kallikrein-14	Q9P0G3	KLK14	1.61 (1.34 - 1.94)	5.06828e-07	1.16 (1.01 - 1.33)	0.0315748	1.36 (0.99 - 1.86)	0.0617671
Kallikrein-8	O60259	KLK8	0.72 (0.62 - 0.83)	5.94488e-06	0.79 (0.69 - 0.9)	0.000412131	0.75 (0.68 - 0.83)	1.41232e-08
Kunitz-type protease inhibitor 1	O43278	SPINT1	0.66 (0.56 - 0.76)	6.12761e-08	0.83 (0.72 - 0.95)	0.00575334	0.74 (0.59 - 0.93)	0.00847778
Kynureninase	Q16719	KYNU	1.36 (1.18 - 1.57)	2.26202e-05	1.25 (1.1 - 1.44)	0.00111197	1.3 (1.18 - 1.44)	1.27186e-07
Legumain	Q99538	LGMN	1.74 (1.46 - 2.08)	1.41297e-09	1.2 (1.04 - 1.37)	0.0101651	1.43 (1 - 2.07)	0.0529981
Leptin	P41159	LEP	3.7 (2.95 - 4.7)	4.77483e-28	1.76 (1.49 - 2.08)	3.76214e-11	2.54 (1.23 - 5.26)	0.0121519
Limbic system-associated membrane protein	Q13449	LSAMP	0.58 (0.49 - 0.68)	4.43521e-11	0.78 (0.67 - 0.9)	0.000656358	0.67 (0.5 - 0.9)	0.00813223
Lysosomal protective protein	P10619	CTSA	1.51 (1.31 - 1.76)	4.5474e-08	1.29 (1.12 - 1.49)	0.000399528	1.4 (1.2 - 1.63)	1.97711e-05
Mast/stem cell growth factor receptor Kit	P10721	KIT	0.56 (0.47 - 0.65)	9.54051e-13	0.74 (0.64 - 0.86)	5.64583e-05	0.64 (0.48 - 0.86)	0.00252804
Matrilin-2	O00339	MATN2	0.72 (0.62 - 0.83)	4.62336e-06	0.81 (0.7 - 0.93)	0.00391666	0.76 (0.68 - 0.86)	1.53464e-05
Melanoma-derived growth regulatory protein	Q16674	MIA	0.64 (0.55 - 0.74)	3.2577e-09	0.88 (0.76 - 1)	0.0565878	0.75 (0.55 - 1.02)	0.0673029
Muellerian-inhibiting factor	P03971	AMH	0.74 (0.64 - 0.85)	4.28198e-05	0.77 (0.66 - 0.88)	0.000404893	0.75 (0.68 - 0.83)	6.72124e-08
NADPH--cytochrome P450 reductase	P16435	POR	1.4 (1.22 - 1.63)	4.44427e-06	1.26 (1.09 - 1.45)	0.00139163	1.33 (1.19 - 1.48)	4.27119e-07
Netrin receptor UNC5D	Q6UXZ4	UNC5D	0.48 (0.4 - 0.56)	8.71839e-18	0.75 (0.64 - 0.87)	0.000192061	0.6 (0.39 - 0.93)	0.022575
Neural cell adhesion molecule 1, 120 kDa isoform	P13591	NCAM1	0.51 (0.44 - 0.6)	6.00607e-17	0.63 (0.54 - 0.73)	1.09807e-09	0.57 (0.47 - 0.7)	3.76296e-08
Neural cell adhesion molecule L1-like protein	O00533	CHL1	0.6 (0.51 - 0.69)	2.41411e-11	0.73 (0.63 - 0.83)	6.26207e-06	0.66 (0.54 - 0.8)	2.27609e-05
Neurexin-1-beta	P58400	NRXN1	0.66 (0.54 - 0.79)	1.35812e-05	0.89 (0.77 - 1.02)	0.102634	0.77 (0.58 - 1.04)	0.0852195
Neurogenic locus notch homolog protein 1	P46531	NOTCH1	0.61 (0.52 - 0.7)	4.64465e-11	0.77 (0.67 - 0.88)	0.000163154	0.68 (0.54 - 0.86)	0.00118906
Opioid-binding protein/cell adhesion molecule	Q14982	OPCML	1.62 (1.35 - 1.96)	3.466e-07	1.24 (1.08 - 1.42)	0.00227343	1.4 (1.08 - 1.83)	0.0120924
Osteomodulin	Q99983	OMD	0.53 (0.45 - 0.62)	2.37715e-14	0.75 (0.65 - 0.87)	0.000120653	0.63 (0.45 - 0.89)	0.00953907
OX-2 membrane glycoprotein	P41217	CD200	0.65 (0.55 - 0.77)	1.62744e-06	0.9 (0.78 - 1.03)	0.118039	0.77 (0.56 - 1.05)	0.0959109
Periostin	Q15063	POSTN	0.7 (0.61 - 0.82)	3.55142e-06	0.81 (0.7 - 0.94)	0.00445701	0.76 (0.66 - 0.87)	7.50022e-05
Plasma protease C1 inhibitor	P05155	SERPING1	0.61 (0.53 - 0.71)	3.89037e-11	0.66 (0.56 - 0.77)	1.80373e-07	0.63 (0.57 - 0.7)	4.62889e-17
Plasminogen activator inhibitor 1	P05121	SERPINE1	2.51 (2.12 - 3)	2.24318e-25	1.37 (1.19 - 1.57)	9.98641e-06	1.85 (1.02 - 3.35)	0.0432298
Protein S100-A9	P06702	S100A9	1.39 (1.21 - 1.6)	5.41498e-06
Proto-oncogene tyrosine-protein kinase receptor Ret	P07949	RET	1.7 (1.46 - 1.99)	1.19166e-11	1.87 (1.59 - 2.21)	1.71463e-13	1.77 (1.59 - 1.99)	1.86888e-23
Reticulon-4 receptor	Q9BZR6	RTN4R	1.65 (1.42 - 1.92)	7.44606e-11	1.65 (1.42 - 1.92)	6.56815e-11	1.65 (1.48 - 1.83)	2.92147e-20
Retinoic acid receptor responder protein 2	Q99969	RARRES2	1.72 (1.48 - 2.01)	3.04479e-12	1.54 (1.33 - 1.8)	1.84377e-08	1.63 (1.46 - 1.81)	5.25797e-19
RGM domain family member B	Q6NW40	RGMB	0.61 (0.52 - 0.72)	1.11638e-09	0.9 (0.79 - 1.04)	0.147098	0.75 (0.51 - 1.09)	0.131222
Scavenger receptor cysteine-rich type 1 protein M130	Q86VB7	CD163	1.59 (1.38 - 1.85)	5.75283e-10	1.41 (1.23 - 1.62)	8.61184e-07	1.49 (1.33 - 1.68)	4.82438e-11
Serum amyloid P-component	P02743	APCS	1.5 (1.27 - 1.79)	2.52528e-06	1.14 (0.99 - 1.33)	0.0881077	1.31 (1 - 1.71)	0.0535455
Sex hormone-binding globulin	P04278	SHBG	0.42 (0.35 - 0.5)	6.46712e-22	0.47 (0.4 - 0.56)	2.85933e-18	0.45 (0.39 - 0.51)	8.56125e-37
Sialic acid-binding Ig-like lectin 7	Q9Y286	SIGLEC7	1.48 (1.27 - 1.74)	1.07846e-06	1.27 (1.09 - 1.51)	0.00360248	1.38 (1.19 - 1.6)	2.36536e-05
SLIT and NTRK-like protein 5	O94991	SLITRK5	0.68 (0.58 - 0.79)	1.06847e-06	0.81 (0.69 - 0.93)	0.00345202	0.74 (0.63 - 0.88)	0.000444383
Sonic hedgehog protein	Q15465	SHH	0.71 (0.61 - 0.82)	8.32501e-06	0.8 (0.7 - 0.92)	0.00126262	0.76 (0.67 - 0.86)	7.06274e-06
Superoxide dismutase [Mn], mitochondrial	P04179	SOD2	0.73 (0.63 - 0.84)	2.42205e-05	0.74 (0.64 - 0.85)	3.12694e-05	0.74 (0.66 - 0.81)	3.05005e-09
Thrombin	P00734	F2	0.68 (0.57 - 0.81)	2.64926e-05	0.65 (0.55 - 0.75)	4.13234e-08	0.66 (0.59 - 0.74)	5.36052e-12
Thrombospondin-2	P35442	THBS2	1.43 (1.24 - 1.65)	7.56761e-07	1.38 (1.2 - 1.6)	1.33367e-05	1.4 (1.27 - 1.55)	4.68855e-11
Tissue-type plasminogen activator	P00750	PLAT	2.17 (1.82 - 2.61)	1.53636e-17	1.36 (1.19 - 1.57)	8.57331e-06	1.72 (1.09 - 2.7)	0.0202098
Tissue factor pathway inhibitor	P10646	TFPI	1.42 (1.23 - 1.65)	2.50913e-06	1.18 (1.03 - 1.35)	0.0156425	1.29 (1.08 - 1.55)	0.00579294
Transforming growth factor beta receptor type 3	Q03167	TGFBR3	0.53 (0.45 - 0.62)	9.26646e-16	0.72 (0.62 - 0.84)	1.77518e-05	0.62 (0.45 - 0.84)	0.00224691
Tumor necrosis factor-inducible gene 6 protein	P98066	TNFAIP6	0.51 (0.44 - 0.6)	2.05086e-15	0.65 (0.56 - 0.75)	5.2951e-09	0.58 (0.46 - 0.72)	1.57617e-06
Tumor necrosis factor receptor superfamily member 11B	O00300	TNFRSF11B	0.74 (0.65 - 0.85)	2.39629e-05
Tyrosine-protein kinase transmembrane receptor ROR1	Q01973	ROR1	0.69 (0.58 - 0.81)	5.84863e-06	0.85 (0.74 - 0.98)	0.0288108	0.77 (0.62 - 0.95)	0.0144859
WAP, Kazal, immunoglobulin, Kunitz and NTR domain-containing protein 2	Q8TEU8	WFIKKN2	0.48 (0.41 - 0.57)	2.52392e-18	0.65 (0.56 - 0.75)	3.52496e-09	0.56 (0.42 - 0.75)	8.34947e-05
Wnt inhibitory factor 1	Q9Y5W5	WIF1	0.52 (0.43 - 0.62)	2.38955e-12	0.76 (0.66 - 0.88)	0.00016197	0.63 (0.43 - 0.92)	0.0178566

## Sheet: Table S2
Table S2: Overlap between the results of prevalent MetS components and replicated prevalent MetS results
Protein Full Name	Gene Symbol	UniProt	High waist circumference (N = 998, N-cases = 716)		Hypertriglyceridemia (N = 997, N-cases =270)		Reducd HDL (N = 999, N-cases = 177)		Increased blood pressure (N = 998, N-cases = 506)		Hyperglycemia (N = 997, N-cases =377)
			OR 95% CI	Pvalue	OR 95% CI	Pvalue	OR 95% CI	Pvalue	OR 95% CI	Pvalue	OR 95% CI	Pvalue
72 kDa type IV collagenase	MMP2	P08253	0.59 (0.51 - 0.69)	5.99009e-11	0.58 (0.49 - 0.67)	1.16007e-11	0.75 (0.63 - 0.88)	0.000682761	0.78 (0.68 - 0.9)	0.000438064	0.74 (0.64 - 0.85)	3.0332e-05
Apolipoprotein B	APOB	P04114	0.74 (0.64 - 0.86)	6.01296e-05	0.68 (0.58 - 0.79)	4.50167e-07	0.72 (0.61 - 0.85)	0.000112286	0.65 (0.57 - 0.75)	2.73267e-09	0.7 (0.6 - 0.8)	6.4273e-07
Brevican core protein	BCAN	Q96GW7	0.6 (0.51 - 0.7)	5.78585e-10	0.68 (0.57 - 0.79)	2.92255e-06	0.69 (0.57 - 0.83)	9.73429e-05	0.76 (0.65 - 0.87)	0.000162316	0.57 (0.49 - 0.68)	6.70898e-11
Dickkopf-like protein 1	DKKL1	Q9UK85	1.67 (1.37 - 2.05)	6.04946e-07	1.8 (1.49 - 2.19)	2.49961e-09	1.35 (1.15 - 1.62)	0.000588775	1.38 (1.17 - 1.65)	0.000245643	1.62 (1.35 - 1.96)	2.46325e-07
Endoplasmic reticulum resident protein 29	ERP29	P30040	1.52 (1.3 - 1.78)	1.31174e-07	1.66 (1.41 - 1.95)	7.92759e-10	1.4 (1.18 - 1.66)	0.000151282	1.35 (1.18 - 1.56)	2.81692e-05	1.28 (1.11 - 1.48)	0.000802646
Endothelial cell-specific molecule 1	ESM1	Q9NQ30	0.61 (0.52 - 0.71)	5.62006e-10	0.44 (0.36 - 0.53)	1.91006e-16	0.72 (0.59 - 0.86)	0.000604662	0.78 (0.68 - 0.9)	0.000740877	0.53 (0.45 - 0.63)	9.53136e-13
Galectin-3-binding protein	LGALS3BP	Q08380	2.22 (1.86 - 2.66)	9.90585e-19	1.45 (1.25 - 1.68)	8.03357e-07	1.43 (1.21 - 1.68)	1.92427e-05	1.55 (1.34 - 1.79)	2.34002e-09	1.55 (1.34 - 1.8)	3.59652e-09
Growth hormone receptor	GHR	P10912	3.01 (2.51 - 3.65)	1.27767e-30	2.35 (1.96 - 2.83)	8.01994e-20	1.6 (1.34 - 1.92)	3.43643e-07	1.38 (1.2 - 1.59)	7.78535e-06	1.64 (1.41 - 1.92)	2.30731e-10
Hepatocyte growth factor receptor	MET	P08581	0.57 (0.48 - 0.66)	3.58261e-12	0.57 (0.49 - 0.67)	3.81438e-12	0.59 (0.49 - 0.7)	1.28968e-09	0.71 (0.62 - 0.82)	1.52645e-06	0.66 (0.57 - 0.77)	3.29344e-08
Insulin-like growth factor-binding protein 1	IGFBP1	P08833	0.29 (0.24 - 0.36)	7.92564e-30	0.51 (0.44 - 0.6)	4.74988e-16	0.57 (0.48 - 0.67)	1.48814e-10	0.69 (0.6 - 0.79)	3.10129e-07	0.65 (0.56 - 0.75)	4.41416e-09
Insulin-like growth factor-binding protein 2	IGFBP2	P18065	0.31 (0.26 - 0.37)	6.98951e-33	0.38 (0.32 - 0.45)	1.44695e-25	0.58 (0.48 - 0.69)	2.71437e-09	0.62 (0.54 - 0.71)	5.21735e-11	0.45 (0.38 - 0.53)	7.8881e-22
Leptin	LEP	P41159	7.98 (5.99 - 10.86)	8.85123e-43	2.22 (1.81 - 2.74)	5.25837e-14	2.03 (1.63 - 2.55)	6.16674e-10	1.8 (1.51 - 2.16)	1.40968e-10	2.03 (1.68 - 2.47)	6.66418e-13
Neural cell adhesion molecule 1, 120 kDa isoform	NCAM1	P13591	0.49 (0.42 - 0.58)	2.71922e-16	0.61 (0.52 - 0.71)	6.13276e-10	0.7 (0.59 - 0.83)	5.28334e-05	0.79 (0.68 - 0.9)	0.000687901	0.63 (0.54 - 0.73)	1.34191e-09
Plasminogen activator inhibitor 1	SERPINE1	P05121	2.43 (2.05 - 2.92)	8.0788e-23	2.33 (1.97 - 2.79)	1.6656e-21	1.62 (1.37 - 1.93)	2.87488e-08	1.54 (1.34 - 1.78)	3.43126e-09	1.96 (1.68 - 2.3)	7.63801e-17
Sex hormone-binding globulin	SHBG	P04278	0.42 (0.34 - 0.5)	2.83111e-20	0.41 (0.34 - 0.49)	8.9603e-21	0.49 (0.4 - 0.59)	9.11315e-14	0.73 (0.63 - 0.85)	3.34013e-05	0.56 (0.47 - 0.66)	3.01188e-12
Tissue-type plasminogen activator	PLAT	P00750	3.17 (2.6 - 3.91)	7.45328e-29	2.23 (1.86 - 2.7)	5.57445e-17	1.58 (1.32 - 1.91)	1.40895e-06	1.6 (1.37 - 1.88)	5.0517e-09	1.68 (1.43 - 1.99)	6.6301e-10
WAP, Kazal, immunoglobulin, Kunitz and NTR domain-containing protein 2	WFIKKN2	Q8TEU8	0.44 (0.37 - 0.53)	3.7549e-20	0.63 (0.54 - 0.74)	9.50572e-09	0.72 (0.61 - 0.86)	0.000209957	0.69 (0.6 - 0.8)	4.59532e-07	0.62 (0.53 - 0.72)	7.98957e-10
Wnt inhibitory factor 1	WIF1	Q9Y5W5	0.65 (0.55 - 0.76)	1.94186e-07	0.49 (0.4 - 0.59)	1.32896e-12	0.63 (0.51 - 0.76)	6.95282e-06	0.75 (0.64 - 0.86)	0.000141329	0.67 (0.57 - 0.79)	3.59878e-06
Afamin	AFM	P43652	1.54 (1.33 - 1.79)	1.44873e-08	1.38 (1.19 - 1.61)	2.97935e-05			1.28 (1.12 - 1.47)	0.000326738	1.46 (1.26 - 1.69)	3.21239e-07
Aminoacylase-1	ACY1	Q03154	1.89 (1.59 - 2.26)	2.2097e-12	1.98 (1.68 - 2.35)	8.53906e-16			1.47 (1.27 - 1.71)	4.04265e-07	2.03 (1.72 - 2.4)	5.5723e-17
Apolipoprotein E (isoform E3)	APOE	P02649	1.35 (1.17 - 1.56)	5.91141e-05	3.83 (3.11 - 4.79)	3.62099e-34	1.34 (1.13 - 1.59)	0.000701731			1.33 (1.15 - 1.53)	9.258e-05
Bone morphogenetic protein 1	BMP1	P13497	1.62 (1.39 - 1.9)	2.09924e-09	1.85 (1.56 - 2.2)	1.4761e-12					1.5 (1.29 - 1.75)	2.20894e-07
Cathepsin Z	CTSZ	Q9UBR2	1.33 (1.15 - 1.55)	0.000190058			1.51 (1.27 - 1.79)	3.06461e-06			1.28 (1.11 - 1.48)	0.000738952
C-C motif chemokine 16	CCL16	O15467			1.57 (1.3 - 1.91)	3.64294e-06
C-C motif chemokine 25	CCL25	O15444	1.57 (1.34 - 1.83)	1.55689e-08	1.7 (1.46 - 1.99)	1.0734e-11	1.31 (1.12 - 1.54)	0.000931521			1.32 (1.15 - 1.52)	9.15192e-05
Chordin-like protein 1	CHRDL1	Q9BU40	0.63 (0.53 - 0.75)	1.69275e-07							0.63 (0.53 - 0.75)	9.71273e-08
Complement factor H	CFH	P08603	2.26 (1.91 - 2.69)	1.3006e-20	1.37 (1.18 - 1.6)	7.0851e-05	1.65 (1.37 - 1.99)	1.35839e-07			1.44 (1.24 - 1.67)	1.50105e-06
Complement factor I	CFI	P05156	1.74 (1.49 - 2.03)	1.97042e-12	1.39 (1.19 - 1.64)	3.33348e-05	1.42 (1.19 - 1.7)	0.000111972			1.48 (1.28 - 1.72)	2.61888e-07
Epidermal growth factor receptor	EGFR	P00533	0.7 (0.6 - 0.82)	8.39836e-06	0.66 (0.56 - 0.77)	3.5041e-07	0.59 (0.49 - 0.71)	1.47184e-08	0.73 (0.63 - 0.84)	1.99834e-05
E-selectin	SELE	P16581	1.57 (1.35 - 1.82)	2.89096e-09	1.47 (1.25 - 1.73)	3.06476e-06	1.42 (1.19 - 1.71)	0.000136916			1.36 (1.18 - 1.58)	4.20511e-05
Ficolin-3	FCN3	O75636	1.46 (1.27 - 1.7)	3.61273e-07	2.01 (1.68 - 2.43)	8.7875e-14					1.4 (1.21 - 1.63)	1.06726e-05
GDNF family receptor alpha-1	GFRA1	P56159	2.17 (1.81 - 2.61)	2.31838e-16	1.6 (1.38 - 1.87)	2.30421e-09	1.68 (1.43 - 2)	1.46646e-09	1.37 (1.19 - 1.58)	1.97158e-05
Gelsolin	GSN	P06396	0.62 (0.53 - 0.72)	1.13412e-09	0.56 (0.48 - 0.66)	2.6493e-12					0.63 (0.54 - 0.73)	1.51022e-09
Iduronate 2-sulfatase	IDS	P22304	0.54 (0.46 - 0.63)	1.45614e-13	0.58 (0.49 - 0.68)	4.91841e-11					0.73 (0.63 - 0.85)	2.6397e-05
Interleukin-1 Receptor accessory protein	IL1RAP	Q9NPH3	0.56 (0.48 - 0.65)	6.85175e-14	0.6 (0.51 - 0.71)	2.53191e-09	0.6 (0.5 - 0.73)	2.40665e-07
Kallikrein-8	KLK8	O60259	0.73 (0.63 - 0.84)	2.26059e-05	0.73 (0.63 - 0.85)	7.96212e-05					0.76 (0.66 - 0.88)	0.000216886
Lysosomal protective protein	CTSA	P10619	1.3 (1.11 - 1.52)	0.00087024							1.46 (1.26 - 1.69)	5.9548e-07
Mast/stem cell growth factor receptor Kit	KIT	P10721	0.54 (0.45 - 0.64)	2.47727e-12	0.53 (0.45 - 0.63)	5.44205e-13	0.7 (0.59 - 0.83)	5.41895e-05	0.7 (0.6 - 0.81)	3.0916e-06
Muellerian-inhibiting factor	AMH	P03971			0.72 (0.62 - 0.84)	3.03521e-05
Netrin receptor UNC5D	UNC5D	Q6UXZ4	0.4 (0.33 - 0.48)	2.94042e-21	0.64 (0.55 - 0.75)	4.84934e-08			0.67 (0.58 - 0.78)	1.66878e-07	0.55 (0.47 - 0.65)	5.17129e-13
Neural cell adhesion molecule L1-like protein	CHL1	O00533	0.66 (0.57 - 0.77)	5.27742e-08	0.68 (0.58 - 0.8)	1.33508e-06	0.63 (0.53 - 0.75)	1.60764e-07	0.75 (0.65 - 0.86)	4.13507e-05
Neurogenic locus notch homolog protein 1	NOTCH1	P46531	0.61 (0.52 - 0.71)	1.32637e-09	0.66 (0.57 - 0.77)	1.20187e-07			0.77 (0.67 - 0.88)	0.000212228	0.73 (0.64 - 0.85)	2.419e-05
Osteomodulin	OMD	Q99983	0.67 (0.57 - 0.78)	4.27038e-07	0.59 (0.5 - 0.7)	7.73021e-10			0.74 (0.64 - 0.85)	3.34144e-05	0.58 (0.5 - 0.68)	3.45369e-11
Plasma protease C1 inhibitor	SERPING1	P05155	0.69 (0.6 - 0.8)	1.54346e-06	0.78 (0.67 - 0.9)	0.000669698	0.66 (0.56 - 0.79)	1.88873e-06	0.76 (0.67 - 0.87)	9.55816e-05
Proto-oncogene tyrosine-protein kinase receptor Ret	RET	P07949	1.53 (1.29 - 1.83)	1.67607e-06	1.52 (1.31 - 1.77)	3.51913e-08	1.45 (1.24 - 1.7)	2.38445e-06			1.51 (1.31 - 1.75)	3.49177e-08
Reticulon-4 receptor	RTN4R	Q9BZR6	1.56 (1.34 - 1.81)	1.03707e-08	1.51 (1.3 - 1.77)	1.84542e-07	1.95 (1.62 - 2.35)	1.67147e-12	1.36 (1.19 - 1.57)	1.44353e-05
Retinoic acid receptor responder protein 2	RARRES2	Q99969	1.72 (1.47 - 2.03)	4.43056e-11	1.76 (1.5 - 2.08)	5.58607e-12	1.64 (1.38 - 1.95)	2.1983e-08	1.39 (1.21 - 1.61)	4.00634e-06
Scavenger receptor cysteine-rich type 1 protein M130	CD163	Q86VB7	1.86 (1.58 - 2.2)	2.94696e-13	1.4 (1.21 - 1.62)	8.67349e-06	1.65 (1.4 - 1.95)	4.39095e-09	1.26 (1.1 - 1.45)	0.000795275
Superoxide dismutase [Mn], mitochondrial	SOD2	P04179	0.72 (0.62 - 0.84)	2.49677e-05			0.72 (0.6 - 0.85)	0.000100921
Thrombin	F2	P00734	0.74 (0.63 - 0.85)	7.03033e-05
Thrombospondin-2	THBS2	P35442			1.36 (1.17 - 1.57)	3.48406e-05	1.46 (1.24 - 1.71)	2.74718e-06			1.29 (1.12 - 1.49)	0.00036131
Transforming growth factor beta receptor type 3	TGFBR3	Q03167	0.62 (0.53 - 0.72)	1.06386e-09	0.66 (0.57 - 0.77)	1.46968e-07			0.75 (0.65 - 0.86)	3.64217e-05	0.59 (0.51 - 0.69)	1.01184e-11
Tumor necrosis factor-inducible gene 6 protein	TNFAIP6	P98066	0.7 (0.6 - 0.8)	1.17087e-06	0.46 (0.39 - 0.55)	4.53901e-17			0.67 (0.58 - 0.78)	5.07151e-08	0.59 (0.51 - 0.69)	6.81082e-11

## Sheet: Table S3
Table S3: Overlap between the results of incident MetS components and incident MetS KORA results
Protein Full Name	Gene Symbol	UniProt	Increased waist circumference (N = 626, N-cases = 455)		Hypertriglyceridemia (N = 624, N-cases = 90)		Reducd HDL (N = 624, N-cases = 20)		Increased blood pressure (N = 626, N-cases = 269)		Hyperglycemia (N = 620, N-cases = 233)
			OR 95% CI	Pvalue	OR 95% CI	Pvalue	OR 95% CI	Pvalue	OR 95% CI	Pvalue	OR 95% CI	Pvalue
Adiponectin	ADIPOQ	Q15848	0.58 (0.46 - 0.72)	1.8322e-06	0.57 (0.43 - 0.75)	7.22624e-05			0.72 (0.59 - 0.88)	0.0015172	0.71 (0.58 - 0.87)	0.00118722
Advanced glycosylation end product-specific receptor, soluble	AGER	Q15109	0.68 (0.56 - 0.83)	9.70736e-05
Aminoacylase-1	ACY1	Q03154	1.45 (1.16 - 1.84)	0.0015809	1.64 (1.26 - 2.14)	0.000267661					1.46 (1.19 - 1.81)	0.000429471
C5a anaphylatoxin	C5	P01031	2.39 (1.94 - 2.99)	3.26256e-15	1.73 (1.35 - 2.24)	1.84148e-05			1.36 (1.15 - 1.62)	0.000511654
Growth hormone receptor	GHR	P10912	2.23 (1.81 - 2.77)	1.18355e-13	1.69 (1.31 - 2.19)	5.66908e-05					1.31 (1.1 - 1.57)	0.00289286
Hepatocyte growth factor receptor	MET	P08581							0.73 (0.61 - 0.88)	0.000734638	0.76 (0.63 - 0.91)	0.00310202
Iduronate 2-sulfatase	IDS	P22304	0.65 (0.54 - 0.79)	2.2519e-05
Insulin-like growth factor-binding protein 1	IGFBP1	P08833	0.41 (0.32 - 0.53)	5.37584e-12					0.71 (0.59 - 0.86)	0.000556899
Insulin-like growth factor-binding protein 2	IGFBP2	P18065	0.42 (0.33 - 0.53)	2.31695e-13	0.65 (0.51 - 0.84)	0.000993436			0.69 (0.57 - 0.82)	6.82642e-05	0.7 (0.58 - 0.84)	0.000145019
Interleukin-1 receptor type 1	IL1R1	P14778	0.66 (0.53 - 0.81)	7.34785e-05					0.64 (0.53 - 0.77)	3.53073e-06
Netrin receptor UNC5D	UNC5D	Q6UXZ4	0.49 (0.38 - 0.61)	1.51071e-09					0.73 (0.6 - 0.88)	0.00158365
Plasminogen activator inhibitor 1	SERPINE1	P05121	1.77 (1.43 - 2.21)	1.77936e-07	1.47 (1.14 - 1.9)	0.00324926					1.58 (1.3 - 1.93)	5.02404e-06
Sex hormone-binding globulin	SHBG	P04278	0.59 (0.47 - 0.73)	1.61704e-06	0.6 (0.45 - 0.78)	0.000185197
WAP, Kazal, immunoglobulin, Kunitz and NTR domain-containing protein 2	WFIKKN2	Q8TEU8	0.5 (0.4 - 0.62)	4.84135e-10					0.75 (0.62 - 0.9)	0.0024991

## Sheet: Table S4
Table S4: Coefficients of the incident MetS predictive protein risk score
Protein Full Name	Gene Symbol	UniProt	Coefficient
intercept			-0.986554
Adiponectin	ADIPOQ	Q15848	-0.201603
Aminoacylase-1	ACY1	Q03154	0.294796
C5a anaphylatoxin	C5	P01031	0.300917
Iduronate 2-sulfatase	IDS	P22304	-0.0665474
Hepatocyte growth factor receptor	MET	P08581	-0.233589
Plasminogen activator inhibitor 1	SERPINE1	P05121	0.2746
Advanced glycosylation end product-specific receptor, soluble	AGER	Q15109	-0.326032
WAP, Kazal, immunoglobulin, Kunitz and NTR domain-containing protein 2	WFIKKN2	Q8TEU8	-0.137757

## Sheet: Table S5
Table S5: Results of the 14 significantly associated proteins with incident MetS as single predictive biomarkers in KORA
Protein Full Name	Gene Symbol	UniProt	KORA AUC 95% CI
Netrin receptor UNC5D	UNC5D	Q6UXZ4	0.66 (0.6, 0.71)
Aminoacylase-1	ACY1	Q03154	0.65 (0.6, 0.7)
Plasminogen activator inhibitor 1	SERPINE1	P05121	0.65 (0.6, 0.7)
Advanced glycosylation end product-specific receptor, soluble	AGER	Q15109	0.65 (0.6, 0.7)
C5a anaphylatoxin	C5	P01031	0.64 (0.6, 0.69)
Adiponectin	ADIPOQ	Q15848	0.64 (0.59, 0.69)
Iduronate 2-sulfatase	IDS	P22304	0.64 (0.59, 0.69)
WAP, Kazal, immunoglobulin, Kunitz and NTR domain-containing protein 2	WFIKKN2	Q8TEU8	0.64 (0.59, 0.69)
Hepatocyte growth factor receptor	MET	P08581	0.64 (0.58, 0.69)
Insulin-like growth factor-binding protein 1	IGFBP1	P08833	0.63 (0.57, 0.68)
Sex hormone-binding globulin	SHBG	P04278	0.62 (0.58, 0.67)
Insulin-like growth factor-binding protein 2	IGFBP2	P18065	0.62 (0.57, 0.67)
Growth hormone receptor	GHR	P10912	0.6 (0.55, 0.65)
Interleukin-1 receptor type 1	IL1R1	P14778	0.59 (0.54, 0.65)

## Sheet: Table S6
Table S6: Results of Mendelian randomization analysis with proteins as the exposure and MetS as the outcome
Protein Full Name	UniProt	Gene Symbol	Outcome	Method	Number of SNPs (IVs)	Beta	SE	P-value	Summary statistics origin		Bonferroni significant
									Exposure	Outcome
Afamin	P43652	AFM	MetS	Wald ratio	1	0.00201857	0.0268299	0.940027	PMID: 28240269	PMID: 30054458	No
Apolipoprotein B	P04114	APOB	MetS	Wald ratio	1	-0.0972293	0.0265817	0.000254438	PMID: 30072576	PMID: 30054458	Yes
Apolipoprotein E (isoform E3)	P02649	APOE	MetS	Wald ratio	1	-0.117979	0.0162313	3.63142e-13	PMID: 29875488	PMID: 30054458	Yes
Brevican core protein	Q96GW7	BCAN	MetS	Wald ratio	1	-0.0198142	0.0346546	0.567483	PMID: 29875488	PMID: 30054458	No
Cathepsin Z	Q9UBR2	CTSZ	MetS	Wald ratio	1	-0.0151772	0.0186577	0.415959	PMID: 29875488	PMID: 30054458	No
C-C motif chemokine 16	O15467	CCL16	MetS	Inverse variance weighted (random effects)	2	-0.0195595	0.00748356	0.00895776	PMID: 29875488	PMID: 30054458	No
C-C motif chemokine 25	O15444	CCL25	MetS	Inverse variance weighted (random effects)	2	0.00391072	0.0114268	0.732169	PMID: 29875488	PMID: 30054458	No
Complement factor H	P08603	CFH	MetS	Inverse variance weighted (random effects)	2	0.00729903	0.0318201	0.818571	PMID: 29875488	PMID: 30054458	No
Complement factor I	P05156	CFI	MetS	Wald ratio	1	0.0180616	0.0213947	0.398553	PMID: 29875488	PMID: 30054458	No
Endothelial cell-specific molecule 1	Q9NQ30	ESM1	MetS	Wald ratio	1	0.0219528	0.0420357	0.601502	PMID: 29875488	PMID: 30054458	No
Ficolin-3	O75636	FCN3	MetS	Wald ratio	1	-0.0107504	0.0171984	0.531919	PMID: 30072576	PMID: 30054458	No
Galectin-3-binding protein	Q08380	LGALS3BP	MetS	Wald ratio	1	-0.0137811	0.044098	0.754652	PMID: 30072576	PMID: 30054458	No
GDNF family receptor alpha-1	P56159	GFRA1	MetS	Wald ratio	1	-0.0234439	0.0270431	0.385993	PMID: 29875488	PMID: 30054458	No
Gelsolin	P06396	GSN	MetS	Wald ratio	1	-0.00299799	0.0359008	0.933448	PMID: 30072576	PMID: 30054458	No
Growth hormone receptor	P10912	GHR	MetS	Wald ratio	1	-0.00251496	0.0407008	0.950729	PMID: 29875488	PMID: 30054458	No
Interleukin-1 Receptor accessory protein	Q9NPH3	IL1RAP	MetS	Inverse variance weighted (random effects)	2	0.00380356	0.00864037	0.659786	PMID: 29875488	PMID: 30054458	No
Kallikrein-8	O60259	KLK8	MetS	Inverse variance weighted (random effects)	2	0.0611772	0.0421741	0.146895	PMID: 29875488	PMID: 30054458	No
Netrin receptor UNC5D	Q6UXZ4	UNC5D	MetS	Wald ratio	1	0.0216241	0.0463532	0.640852	PMID: 30072576	PMID: 30054458	No
Neural cell adhesion molecule 1, 120 kDa isoform	P13591	NCAM1	MetS	Simple mode	3	-0.0407927	0.0364107	0.379037	PMID: 29875488	PMID: 30054458	No
Neural cell adhesion molecule 1, 120 kDa isoform	P13591	NCAM1	MetS	Weighted median	3	-0.0284954	0.0275693	0.301327	PMID: 29875488	PMID: 30054458	No
Neural cell adhesion molecule 1, 120 kDa isoform	P13591	NCAM1	MetS	MR Egger	3	-0.355926	0.182065	0.301009	PMID: 29875488	PMID: 30054458	No
Neural cell adhesion molecule 1, 120 kDa isoform	P13591	NCAM1	MetS	Weighted mode	3	-0.041182	0.0373602	0.385242	PMID: 29875488	PMID: 30054458	No
Neural cell adhesion molecule 1, 120 kDa isoform	P13591	NCAM1	MetS	Inverse variance weighted (random effects)	3	-0.00253103	0.0357786	0.943604	PMID: 29875488	PMID: 30054458	No
Neural cell adhesion molecule L1-like protein	O00533	CHL1	MetS	Inverse variance weighted (random effects)	2	-0.0208541	0.027036	0.4405	PMID: 29875488	PMID: 30054458	No
Plasma protease C1 inhibitor	P05155	SERPING1	MetS	Wald ratio	1	-0.00319937	0.0122557	0.794053	PMID: 29875488	PMID: 30054458	No
Proto-oncogene tyrosine-protein kinase receptor Ret	P07949	RET	MetS	Wald ratio	1	0.100066	0.0289187	0.00053964	PMID: 29875488	PMID: 30054458	Yes
Reticulon-4 receptor	Q9BZR6	RTN4R	MetS	MR Egger	3	0.0718507	0.0526806	0.402763	PMID: 29875488	PMID: 30054458	No
Reticulon-4 receptor	Q9BZR6	RTN4R	MetS	Inverse variance weighted (random effects)	3	0.0120085	0.0165729	0.468704	PMID: 29875488	PMID: 30054458	No
Reticulon-4 receptor	Q9BZR6	RTN4R	MetS	Simple mode	3	0.0153283	0.0260884	0.616331	PMID: 29875488	PMID: 30054458	No
Reticulon-4 receptor	Q9BZR6	RTN4R	MetS	Weighted mode	3	0.0197367	0.0187935	0.403811	PMID: 29875488	PMID: 30054458	No
Reticulon-4 receptor	Q9BZR6	RTN4R	MetS	Weighted median	3	0.0165943	0.0183827	0.366677	PMID: 29875488	PMID: 30054458	No
Retinoic acid receptor responder protein 2	Q99969	RARRES2	MetS	Wald ratio	1	0.0369053	0.0197371	0.0615059	PMID: 28240269	PMID: 30054458	No
Sex hormone-binding globulin	P04278	SHBG	MetS	Wald ratio	1	-0.0835179	0.0327214	0.0106985	PMID: 30072576	PMID: 30054458	No
Thrombospondin-2	P35442	THBS2	MetS	Wald ratio	1	0.00592887	0.0136853	0.664848	PMID: 29875488	PMID: 30054458	No
Tissue-type plasminogen activator	P00750	PLAT	MetS	Wald ratio	1	-0.0636007	0.0382865	0.0966777	PMID: 30072576	PMID: 30054458	No
Tumor necrosis factor-inducible gene 6 protein	P98066	TNFAIP6	MetS	Wald ratio	1	-0.0110425	0.0122637	0.367896	PMID: 29875488	PMID: 30054458	No
WAP, Kazal, immunoglobulin, Kunitz and NTR domain-containing protein 2	Q8TEU8	WFIKKN2	MetS	Wald ratio	1	-0.024218	0.0115907	0.0366686	PMID: 29875488	PMID: 30054458	No

## Sheet: Table S7
Table S7: Coefficients of the prevalent MetS diagnostic protein risk score
Protein Full Name	Gene Symbol	UniProt	Coefficient
intercept			-0.862109
Apolipoprotein B	APOB	P04114	-0.51883
Apolipoprotein E (isoform E3)	APOE	P02649	0.626459
Bone sialoprotein 2	IBSP	P21815	-0.394889
Plasma protease C1 inhibitor	SERPING1	P05155	-0.28592
Chordin-like protein 1	CHRDL1	Q9BU40	0.383662
Complement factor I	CFI	P05156	0.222214
Insulin-like growth factor 1 receptor	IGF1R	P08069	0.269072
Legumain	LGMN	Q99538	0.320918
Reticulon-4 receptor	RTN4R	Q9BZR6	0.57047
Periostin	POSTN	Q15063	0.408622
Brevican core protein	BCAN	Q96GW7	-0.500193
Alpha-1-antichymotrypsin complex	SERPINA3	P01011	-0.360654
Sex hormone-binding globulin	SHBG	P04278	-0.63626
Transforming growth factor beta receptor type 3	TGFBR3	Q03167	-0.56059
Thrombin	F2	P00734	-0.325596

## Sheet: Table S8
Table S8: Results of the 116 significantly associated proteins with prevalent MetS as single diagnostic biomarkers in KORA and HUNT
Protein Full Name	Gene Symbol	UniProt	KORA AUC 95% CI	HUNT AUC 95% CI
Adiponectin	ADIPOQ	Q15848	0.75 (0.72, 0.78)
Tissue-type plasminogen activator	PLAT	P00750	0.73 (0.7, 0.76)	0.59 (0.55, 0.62)
Insulin-like growth factor-binding protein 1	IGFBP1	P08833	0.73 (0.69, 0.76)	0.65 (0.62, 0.69)
Insulin-like growth factor-binding protein 2	IGFBP2	P18065	0.72 (0.69, 0.75)	0.62 (0.59, 0.66)
Sex hormone-binding globulin	SHBG	P04278	0.72 (0.69, 0.75)	0.66 (0.63, 0.7)
Galectin-4	LGALS4	P56470	0.72 (0.68, 0.75)	0.63 (0.59, 0.66)
Aminoacylase-1	ACY1	Q03154	0.71 (0.67, 0.74)	0.63 (0.6, 0.67)
Plasminogen activator inhibitor 1	SERPINE1	P05121	0.7 (0.67, 0.74)	0.58 (0.54, 0.61)
Netrin receptor UNC5D	UNC5D	Q6UXZ4	0.7 (0.66, 0.73)	0.58 (0.54, 0.61)
WAP, Kazal, immunoglobulin, Kunitz and NTR domain-containing protein 2	WFIKKN2	Q8TEU8	0.69 (0.65, 0.72)	0.61 (0.57, 0.64)
Antithrombin-III	SERPINC1	P01008	0.68 (0.65, 0.72)	0.56 (0.53, 0.6)
Calpastatin	CAST	P20810	0.68 (0.65, 0.72)	0.55 (0.52, 0.59)
GDNF family receptor alpha-1	GFRA1	P56159	0.68 (0.65, 0.72)	0.61 (0.58, 0.65)
Brevican core protein	BCAN	Q96GW7	0.68 (0.65, 0.72)	0.62 (0.58, 0.65)
Thrombin	F2	P00734	0.68 (0.65, 0.72)	0.61 (0.58, 0.65)
Mast/stem cell growth factor receptor Kit	KIT	P10721	0.68 (0.65, 0.71)	0.58 (0.54, 0.61)
C5a anaphylatoxin	C5	P01031	0.68 (0.64, 0.71)
Interleukin-1 Receptor accessory protein	IL1RAP	Q9NPH3	0.67 (0.64, 0.71)	0.6 (0.56, 0.63)
Limbic system-associated membrane protein	LSAMP	Q13449	0.67 (0.64, 0.71)	0.57 (0.53, 0.61)
Wnt inhibitory factor 1	WIF1	Q9Y5W5	0.67 (0.64, 0.71)	0.59 (0.56, 0.63)
Endoplasmic reticulum resident protein 29	ERP29	P30040	0.67 (0.64, 0.7)	0.59 (0.55, 0.62)
Coagulation factor IX	F9	P00740	0.66 (0.63, 0.7)	0.57 (0.54, 0.61)
Coagulation factor IXab	F9	P00740	0.66 (0.63, 0.7)	0.56 (0.53, 0.6)
Growth hormone receptor	GHR	P10912	0.66 (0.63, 0.7)	0.66 (0.62, 0.69)
Galectin-3-binding protein	LGALS3BP	Q08380	0.66 (0.63, 0.7)	0.62 (0.59, 0.66)
Hepatocyte growth factor receptor	MET	P08581	0.66 (0.63, 0.7)	0.6 (0.56, 0.63)
Transforming growth factor beta receptor type 3	TGFBR3	Q03167	0.66 (0.63, 0.69)	0.6 (0.57, 0.64)
Osteomodulin	OMD	Q99983	0.66 (0.62, 0.69)	0.57 (0.54, 0.61)
Apolipoprotein E (isoform E4)	APOE	P02649	0.65 (0.62, 0.69)
Epidermal growth factor receptor	EGFR	P00533	0.65 (0.62, 0.69)	0.58 (0.54, 0.61)
Complement factor H	CFH	P08603	0.65 (0.62, 0.69)	0.63 (0.59, 0.66)
C-C motif chemokine 16	CCL16	O15467	0.65 (0.62, 0.69)	0.57 (0.54, 0.61)
Afamin	AFM	P43652	0.65 (0.61, 0.69)	0.58 (0.55, 0.62)
Heterogeneous nuclear ribonucleoproteins A2/B1	HNRNPA2B1	P22626	0.65 (0.61, 0.68)	0.55 (0.52, 0.59)
Insulin-like growth factor-binding protein 4	IGFBP4	P22692	0.65 (0.61, 0.68)
Retinoic acid receptor responder protein 2	RARRES2	Q99969	0.65 (0.61, 0.68)	0.62 (0.58, 0.65)
Alpha-1-antichymotrypsin	SERPINA3	P01011	0.64 (0.61, 0.68)	0.57 (0.53, 0.6)
Apolipoprotein E (isoform E3)	APOE	P02649	0.64 (0.61, 0.68)	0.59 (0.55, 0.62)
Bone sialoprotein 2	IBSP	P21815	0.64 (0.61, 0.68)	0.56 (0.52, 0.59)
Endothelial cell-specific molecule 1	ESM1	Q9NQ30	0.64 (0.61, 0.68)	0.61 (0.57, 0.64)
Reticulon-4 receptor	RTN4R	Q9BZR6	0.64 (0.61, 0.68)	0.62 (0.59, 0.66)
Serum amyloid P-component	APCS	P02743	0.64 (0.61, 0.68)	0.54 (0.5, 0.57)
Scavenger receptor cysteine-rich type 1 protein M130	CD163	Q86VB7	0.64 (0.61, 0.68)	0.58 (0.55, 0.62)
Sialic acid-binding Ig-like lectin 7	SIGLEC7	Q9Y286	0.64 (0.61, 0.68)	0.6 (0.56, 0.63)
Protein S100-A9	S100A9	P06702	0.64 (0.61, 0.67)
Cathepsin Z	CTSZ	Q9UBR2	0.64 (0.61, 0.67)	0.6 (0.57, 0.64)
Neural cell adhesion molecule 1, 120 kDa isoform	NCAM1	P13591	0.64 (0.6, 0.68)	0.64 (0.6, 0.67)
Bone morphogenetic protein 1	BMP1	P13497	0.64 (0.6, 0.67)	0.56 (0.52, 0.59)
Plasma protease C1 inhibitor	SERPING1	P05155	0.64 (0.6, 0.67)	0.6 (0.56, 0.63)
Growth/differentiation factor 2	GDF2	Q9UK05	0.64 (0.6, 0.67)	0.55 (0.52, 0.59)
Complement C3b, inactivated	C3	P01024	0.64 (0.6, 0.67)
Neurogenic locus notch homolog protein 1	NOTCH1	P46531	0.64 (0.6, 0.67)	0.58 (0.55, 0.62)
C-C motif chemokine 18	CCL18	P55774	0.64 (0.6, 0.67)	0.52 (0.49, 0.56)
E-selectin	SELE	P16581	0.64 (0.6, 0.67)	0.62 (0.58, 0.65)
Tumor necrosis factor-inducible gene 6 protein	TNFAIP6	P98066	0.64 (0.6, 0.67)	0.63 (0.59, 0.66)
Complement component 1 Q subcomponent-binding protein, mitochondrial	C1QBP	Q07021	0.63 (0.6, 0.67)	0.55 (0.52, 0.59)
Lysosomal protective protein	CTSA	P10619	0.63 (0.6, 0.67)	0.55 (0.51, 0.58)
Neural cell adhesion molecule L1-like protein	CHL1	O00533	0.63 (0.6, 0.67)	0.6 (0.56, 0.63)
Dickkopf-related protein 3	DKK3	Q9UBP4	0.63 (0.6, 0.67)	0.55 (0.52, 0.59)
Iduronate 2-sulfatase	IDS	P22304	0.63 (0.6, 0.67)	0.57 (0.54, 0.61)
72 kDa type IV collagenase	MMP2	P08253	0.63 (0.6, 0.67)	0.62 (0.59, 0.66)
Alpha-1-antichymotrypsin complex	SERPINA3	P01011	0.63 (0.6, 0.67)	0.52 (0.48, 0.56)
Dickkopf-like protein 1	DKKL1	Q9UK85	0.63 (0.59, 0.67)	0.57 (0.54, 0.61)
Apolipoprotein B	APOB	P04114	0.63 (0.59, 0.66)	0.58 (0.54, 0.61)
Fibroblast growth factor receptor 1	FGFR1	P11362	0.63 (0.59, 0.66)	0.56 (0.52, 0.6)
Complement factor I	CFI	P05156	0.63 (0.59, 0.66)	0.58 (0.54, 0.61)
Gelsolin	GSN	P06396	0.63 (0.59, 0.66)	0.61 (0.58, 0.65)
Neurexin-1-beta	NRXN1	P58400	0.63 (0.59, 0.66)	0.54 (0.51, 0.58)
C-reactive protein	CRP	P02741	0.62 (0.59, 0.66)	0.57 (0.53, 0.6)
Ectonucleotide pyrophosphatase/phosphodiesterase family member 7	ENPP7	Q6UWV6	0.62 (0.59, 0.66)	0.55 (0.52, 0.59)
Legumain	LGMN	Q99538	0.62 (0.59, 0.66)	0.56 (0.52, 0.59)
SLIT and NTRK-like protein 5	SLITRK5	O94991	0.62 (0.59, 0.66)	0.56 (0.52, 0.59)
Tissue factor pathway inhibitor	TFPI	P10646	0.62 (0.59, 0.66)	0.55 (0.52, 0.59)
Superoxide dismutase [Mn], mitochondrial	SOD2	P04179	0.62 (0.58, 0.66)	0.59 (0.55, 0.62)
NADPH--cytochrome P450 reductase	POR	P16435	0.62 (0.58, 0.66)	0.56 (0.53, 0.6)
C-C motif chemokine 25	CCL25	O15444	0.62 (0.58, 0.65)	0.57 (0.53, 0.6)
Ephrin type-B receptor 6	EPHB6	O15197	0.61 (0.58, 0.65)	0.52 (0.48, 0.55)
Ficolin-3	FCN3	O75636	0.61 (0.58, 0.65)	0.56 (0.53, 0.6)
Proto-oncogene tyrosine-protein kinase receptor Ret	RET	P07949	0.61 (0.58, 0.65)	0.63 (0.59, 0.66)
Brother of CDO	BOC	Q9BWV1	0.61 (0.57, 0.65)	0.54 (0.51, 0.58)
Opioid-binding protein/cell adhesion molecule	OPCML	Q14982	0.61 (0.57, 0.65)	0.58 (0.54, 0.61)
Matrilin-2	MATN2	O00339	0.61 (0.57, 0.64)	0.56 (0.52, 0.59)
OX-2 membrane glycoprotein	CD200	P41217	0.61 (0.57, 0.64)	0.53 (0.5, 0.57)
Calcineurin subunit B type 1	PPP3R1	P63098	0.6 (0.57, 0.64)	0.56 (0.52, 0.59)
Kunitz-type protease inhibitor 1	SPINT1	O43278	0.6 (0.57, 0.64)	0.57 (0.53, 0.6)
Thrombospondin-2	THBS2	P35442	0.6 (0.57, 0.64)	0.59 (0.56, 0.63)
Complement component C9	C9	P02748	0.6 (0.56, 0.64)	0.53 (0.49, 0.57)
Muellerian-inhibiting factor	AMH	P03971	0.6 (0.56, 0.64)	0.56 (0.53, 0.6)
Tyrosine-protein kinase transmembrane receptor ROR1	ROR1	Q01973	0.6 (0.56, 0.64)	0.54 (0.51, 0.58)
Kallikrein-14	KLK14	Q9P0G3	0.6 (0.56, 0.63)	0.55 (0.51, 0.58)
Leptin	LEP	P41159	0.6 (0.56, 0.63)	0.63 (0.6, 0.67)
Melanoma-derived growth regulatory protein	MIA	Q16674	0.6 (0.56, 0.63)	0.55 (0.51, 0.58)
Inhibin beta A chain	INHBA	P08476	0.59 (0.56, 0.63)	0.54 (0.5, 0.57)
Kynureninase	KYNU	Q16719	0.59 (0.56, 0.63)	0.56 (0.52, 0.59)
Cadherin-1	CDH1	P12830	0.59 (0.55, 0.63)	0.54 (0.5, 0.58)
Carboxypeptidase E	CPE	P16870	0.59 (0.55, 0.62)	0.56 (0.53, 0.6)
Contactin-4	CNTN4	Q8IWV2	0.59 (0.55, 0.62)	0.57 (0.54, 0.61)
Cystatin-SA	CST2	P09228	0.59 (0.55, 0.62)	0.54 (0.5, 0.58)
Sonic hedgehog protein	SHH	Q15465	0.59 (0.55, 0.62)	0.56 (0.52, 0.59)
Tumor necrosis factor receptor superfamily member 11B	TNFRSF11B	O00300	0.58 (0.55, 0.62)
Cystatin-SN	CST1	P01037	0.58 (0.54, 0.62)	0.54 (0.5, 0.57)
Interleukin-1 receptor type 1	IL1R1	P14778	0.58 (0.54, 0.62)	0.56 (0.52, 0.6)
Kallikrein-8	KLK8	O60259	0.58 (0.54, 0.62)	0.57 (0.54, 0.61)
RGM domain family member B	RGMB	Q6NW40	0.58 (0.54, 0.62)	0.54 (0.51, 0.58)
Carbonic anhydrase 6	CA6	P23280	0.58 (0.54, 0.61)	0.57 (0.53, 0.6)
Ciliary neurotrophic factor receptor subunit alpha	CNTFR	P26992	0.58 (0.54, 0.61)	0.56 (0.53, 0.6)
Fibronectin Fragment 4	FN1	P02751	0.58 (0.54, 0.61)	0.53 (0.5, 0.57)
Complement C3b	C3	P01024	0.57 (0.54, 0.61)	0.53 (0.49, 0.57)
Cystatin-M	CST6	Q15828	0.57 (0.54, 0.61)	0.53 (0.5, 0.57)
Alpha-L-iduronidase	IDUA	P35475	0.57 (0.54, 0.61)	0.57 (0.53, 0.6)
Interleukin-17 receptor B	IL17RB	Q9NRM6	0.57 (0.54, 0.61)	0.56 (0.52, 0.59)
C-C motif chemokine 22	CCL22	O00626	0.57 (0.54, 0.61)	0.54 (0.5, 0.57)
Cystatin-D	CST5	P28325	0.56 (0.52, 0.6)	0.52 (0.49, 0.56)
Insulin-like growth factor 1 receptor	IGF1R	P08069	0.55 (0.52, 0.59)	0.55 (0.52, 0.59)
Periostin	POSTN	Q15063	0.54 (0.5, 0.58)	0.55 (0.51, 0.58)
Chordin-like protein 1	CHRDL1	Q9BU40	0.53 (0.5, 0.57)	0.56 (0.52, 0.59)
